# Supplementary material for: Questionnaires based on natural language processing elicit immersive ruminative thinking in ruminators: Evidence from behavioral responses and EEG data
Source: Front Neurosci. 2023 Mar 6;17:1118650. doi: 10.3389/fnins.2023.1118650 (PMC10025410; doi:10.3389/fnins.2023.1118650)
Supplement: Supplementary file 1 [file Data_Sheet_1.ZIP]

Archive with 2 entries (2 files):
- Supplementary Tables.docx
- Supplementary Figure-2023-1-25.docx
